# Supplementary material for: Synthesis and Optical and Nonlinear Optical Properties of Linear and Two-Dimensional Charge Transfer Chromophores Based on Polyoxometalates
Source: Inorg Chem. 2024 Dec 6;63(51):24250–61. doi: 10.1021/acs.inorgchem.4c04179 (PMC11684011; doi:10.1021/acs.inorgchem.4c04179)
Supplement: Supplementary file 2 — ic4c04179_si_002.xyz [file ic4c04179_si_002.xyz]

85
compound1
Mo       -9.1468970000        0.0378160000       -2.2202400000
Mo       -8.0767900000       -1.3130080000        2.2500200000
Mo       -6.5072370000        0.1559770000       -0.2452170000
Mo      -10.8059040000       -1.4878490000        0.2745430000
Mo       -9.3592950000        1.4827160000        0.8369620000
Mo       -7.8834160000       -2.7746790000       -0.8145170000
Mo       10.8504430000       -1.4010330000        0.0846120000
Mo        8.4326490000       -1.4069330000       -2.2524850000
Mo        9.3839900000        1.4872600000       -0.7721340000
Mo        8.7866090000        0.1315560000        2.2711000000
Mo        7.8571790000       -2.7844480000        0.7899190000
Mo        6.4594930000        0.0673600000       -0.0583390000
O        9.0543750000        0.2819690000       -2.5007570000
O        6.6436230000       -0.7123550000       -1.8022140000
O       10.9980960000        0.2560580000       -0.7632680000
O       10.0127320000        2.8975860000       -1.4735860000
O        6.2412680000       -1.5992110000        0.8043550000
O        8.2234030000       -2.0945970000       -3.7884650000
O        8.2156740000       -1.5716670000        2.5233020000
O       12.4133540000       -2.0515210000        0.0979080000
O        7.2851470000       -4.2127320000        1.5024970000
O        7.6852900000       -2.9842100000       -1.0041140000
O       10.6082910000       -0.6140220000        1.7598040000
O        9.7196230000       -2.9250450000        0.8126870000
O        7.5453030000        1.6672570000       -0.8051700000
O       10.0868700000       -2.0813080000       -1.6383750000
O        8.5773900000       -0.6289730000        0.0126980000
O        7.1489820000        0.8216100000        1.7283250000
O        9.0814460000        0.7902980000        3.8065660000
N        4.8711090000        0.7429550000       -0.0882150000
O       -9.0249080000        0.5911640000        2.3873030000
O       -8.2392350000       -1.9034270000       -2.3642090000
O       -7.6282870000       -2.8019400000        1.3170550000
O       -7.5931550000        1.7993090000        0.3938600000
O       -6.5965500000       -0.3039090000        1.7586510000
O       -7.8609730000       -1.6775040000        3.8922800000
O       -9.6723880000       -3.0514660000       -0.3472580000
O       -9.4434860000        0.3723480000       -3.8559280000
O       -7.2818680000       -4.3036550000       -1.2334650000
O       -6.2221160000       -1.6826480000       -0.5886260000
O       -7.2407310000        0.4936900000       -1.9845040000
O       -8.5777290000       -0.6273410000        0.0136660000
O      -11.0196350000        0.3389850000        0.5984470000
O      -10.0156110000        2.9859760000        1.2680750000
O      -12.3605700000       -2.1527590000        0.3531100000
O      -10.0329030000       -1.7784490000        1.9493380000
O      -10.6218130000       -0.9990850000       -1.6626580000
O       -9.6405940000        1.5104040000       -1.2788340000
O        9.5754750000        1.6687100000        1.0285470000
N       -0.0014960000        3.4474240000       -0.1138550000
C       -1.2374400000        2.7810630000       -0.1628930000
C       -1.3963510000        1.6151090000       -0.9235550000
H       -0.5586400000        1.2180120000       -1.4844010000
C       -2.6163100000        0.9684430000       -0.9735170000
H       -2.7373180000        0.0687670000       -1.5655020000
C       -3.7128170000        1.4868960000       -0.2751700000
C       -3.5655650000        2.6596000000        0.4747070000
H       -4.4164820000        3.0549770000        1.0172650000
C       -2.3397250000        3.2935070000        0.5335400000
H       -2.2303270000        4.1939460000        1.1260570000
C       -0.6699180000        5.6338830000       -0.9780780000
H       -1.2143800000        5.1391360000       -1.7753960000
C       -0.6556890000        7.0192380000       -0.8933220000
H       -1.1957410000        7.6000860000       -1.6350380000
C        0.0526020000        7.6759550000        0.1139960000
C        0.7451570000        6.8971380000        1.0420970000
H        1.3050640000        7.3811020000        1.8367270000
C        0.7224170000        5.5108070000        0.9786320000
H        1.2583120000        4.9200660000        1.7140080000
C        0.0163650000        4.8713260000       -0.0368050000
C        1.2176270000        2.7490480000       -0.1191350000
C        1.3450660000        1.5166820000        0.5353900000
C        2.5519790000        0.8443030000        0.5392470000
H        2.6503330000       -0.1051020000        1.0525430000
C        3.6655910000        1.4000630000       -0.1009770000
C        3.5480870000        2.6349470000       -0.7494610000
H        4.4120720000        3.0581870000       -1.2485910000
C        2.3358880000        3.2969730000       -0.7610570000
H        2.2492310000        4.2484520000       -1.2720380000
C        0.0463480000        9.1783620000        0.2137370000
H        0.9723880000        9.5533340000        0.6546880000
H       -0.7793740000        9.5217470000        0.8450180000
H       -0.0769650000        9.6432500000       -0.7667350000
H        0.4941420000        1.0892290000        1.0523650000
N       -4.9292040000        0.8518480000       -0.3249200000
