# Supplementary material for: Synthesis and Optical and Nonlinear Optical Properties of Linear and Two-Dimensional Charge Transfer Chromophores Based on Polyoxometalates
Source: Inorg Chem. 2024 Dec 6;63(51):24250–61. doi: 10.1021/acs.inorgchem.4c04179 (PMC11684011; doi:10.1021/acs.inorgchem.4c04179)
Supplement: Supplementary file 3 — ic4c04179_si_003.xyz [file ic4c04179_si_003.xyz]

88
compound2
Mo          4.2502520000       -0.2409350000        0.0076650000
Mo          7.2435330000       -1.4525610000       -0.7004750000
Mo         -5.6820050000        3.0681060000       -0.9996490000
Mo          5.4309790000        2.7885910000        0.6289290000
Mo         -3.7089470000        0.8191160000        0.3531290000
Mo          6.6184510000        0.0529200000        2.2615590000
Mo         -8.3061440000        1.1022370000       -0.2283280000
Mo         -5.7789430000       -0.1558270000       -2.0616380000
Mo         -6.2198960000       -1.2024040000        1.1174600000
Mo          6.0529210000        1.2724240000       -2.3297550000
Mo          8.5059270000        1.6015430000       -0.0703720000
Mo         -6.1243650000        2.0253120000        2.1894810000
O         -5.8836480000        0.9312120000        0.0651860000
O          3.9182300000        1.7832910000        0.2877090000
O         -4.3993480000       -1.0848060000        0.9123530000
O          6.2976520000        0.6524100000       -0.0360350000
O         -4.0257590000       -0.0424170000       -1.5342580000
O          5.6068540000        2.8244540000       -1.4901200000
O          7.8408150000       -3.0101450000       -1.0042070000
O          5.2775610000       -1.7634900000       -0.4238700000
O          4.7175520000       -0.2969720000        1.8633730000
O         -6.3436970000       -0.0508180000        2.5328530000
O         -5.5875840000        1.9287040000       -2.4196980000
O          4.4727240000        0.3745110000       -1.9382050000
O          7.1022530000       -1.4886580000        1.4293100000
O          5.8252180000        2.0478430000        2.2361760000
O         -7.5236180000        2.9042840000       -0.7673410000
O          8.2008970000        0.9732430000        1.8087500000
O          8.7446690000       -0.4013510000       -0.3458010000
O         -3.8074390000        2.4957390000       -0.4781100000
O         -5.4409570000        4.6358700000       -1.5950780000
O         -7.7059590000        0.5085610000       -1.8834850000
O          7.9871630000        1.6276870000       -1.8728570000
O         -9.9717320000        1.3453140000       -0.3935990000
O         -5.7647300000       -0.7829400000       -3.6377080000
O         -5.7000030000        3.4182590000        1.0853500000
O         -7.8892440000        1.8872300000        1.5998840000
O          4.8902120000        4.3675940000        0.9292680000
O         -4.2125970000        1.4007680000        2.0732060000
O         -6.5410690000       -2.7552480000        1.7161250000
O          6.0152360000        1.5876300000       -3.9953080000
O         10.1031270000        2.1606160000       -0.0491410000
N          2.6199190000       -0.8052980000        0.0193900000
O          7.4407550000        3.0621290000        0.3462030000
O          6.7276040000       -0.2276890000        3.9298870000
O         -8.0992470000       -0.5479790000        0.5744110000
O          6.8768870000       -0.6969390000       -2.3110650000
O         -6.2186040000        2.6525930000        3.7606860000
O         -6.2469540000       -1.5340240000       -0.9532500000
N         -2.0321000000        0.3754810000        0.4495680000
C         -0.4141100000       -2.8661630000       -0.0322560000
C          0.9316810000       -2.4877710000       -0.0997960000
H          1.7114950000       -3.2167380000       -0.2796670000
C          1.2854400000       -1.1467770000        0.0628010000
C          0.3333600000       -0.1426440000        0.2564060000
H          0.6280450000        0.8940680000        0.3546020000
C         -1.0008740000       -0.5351160000        0.3077300000
C         -1.3695870000       -1.8750790000        0.1969790000
H         -2.4195070000       -2.1199700000        0.2798460000
C          0.0494600000       -6.3980370000       -0.7302290000
H         -0.5473710000       -6.4008360000       -1.6362090000
C          0.0144440000       -5.2865020000        0.1096440000
C          0.7764750000       -5.2980570000        1.2776450000
H          0.7437990000       -4.4497010000        1.9527290000
C          1.5742790000       -6.3930810000        1.5797470000
H          2.1617800000       -6.3807680000        2.4931900000
C          1.6185930000       -7.5121800000        0.7476340000
C          0.8345590000       -7.4959950000       -0.4061980000
H          0.8432840000       -8.3538410000       -1.0722360000
N         -0.8218770000       -4.1875280000       -0.2194490000
C          2.5039120000       -8.6861480000        1.0731840000
H          3.5127670000       -8.5356000000        0.6757960000
H          2.1165340000       -9.6111760000        0.6407570000
H          2.5973120000       -8.8284150000        2.1522630000
C         -6.4348410000       -4.8499820000       -1.2069250000
H         -6.8805580000       -3.8520650000       -1.2318810000
H         -6.9272120000       -5.4267670000       -0.4216690000
H         -6.6471140000       -5.3323930000       -2.1657090000
C         -4.1451940000       -4.0375120000       -1.8641990000
H         -4.5919170000       -3.5842290000       -2.7440480000
C         -4.9540680000       -4.7409270000       -0.9674890000
C         -4.3485510000       -5.3086930000        0.1509280000
H         -4.9523620000       -5.8606610000        0.8648930000
C         -2.9873610000       -5.1528900000        0.3935920000
H         -2.5389040000       -5.5723850000        1.2882270000
C         -2.1998650000       -4.4376270000       -0.5001840000
C         -2.7843980000       -3.8987300000       -1.6461540000
H         -2.1715890000       -3.3372620000       -2.3436010000
