# Supplementary material for: Synthesis and Optical and Nonlinear Optical Properties of Linear and Two-Dimensional Charge Transfer Chromophores Based on Polyoxometalates
Source: Inorg Chem. 2024 Dec 6;63(51):24250–61. doi: 10.1021/acs.inorgchem.4c04179 (PMC11684011; doi:10.1021/acs.inorgchem.4c04179)
Supplement: Supplementary file 4 — ic4c04179_si_004.xyz [file ic4c04179_si_004.xyz]

88
compound3
Mo       -3.4518880000       -0.0707250000        0.4335400000
Mo       -6.3948020000       -0.2982400000        1.8816990000
Mo       -4.6712950000       -3.0689010000        0.9511820000
Mo       -6.1302330000        0.9189540000       -1.2729590000
Mo        5.4337190000       -1.9969670000       -1.3811520000
Mo        6.8665870000        1.0170380000       -1.9595600000
Mo       -4.3954500000       -1.8268920000       -2.2027510000
Mo        7.2868120000        1.4727290000        1.3681180000
Mo       -7.4262570000       -2.1277470000       -0.7474390000
Mo        5.8474820000       -1.5523010000        1.9488560000
Mo        8.4739410000       -1.3040720000       -0.1423290000
Mo        4.3245260000        0.7425910000        0.1378230000
O       -6.7932510000        1.0638900000        0.7579610000
O       -5.3836950000       -2.1451730000        2.3375960000
O       -3.0828290000       -1.8627330000        0.9391230000
O       -3.1177540000       -0.6772990000       -1.5250790000
O        6.1255800000       -0.4693440000       -2.6969210000
O       -4.0375070000       -3.2173570000       -1.0930970000
O       -7.7081590000       -0.3393400000       -1.2400630000
O       -4.5038390000        1.3920430000       -0.5461880000
O        6.3221580000       -0.2511480000        0.0001340000
O       -5.3582700000       -1.0546730000       -0.1497030000
O       -4.5005180000        0.2764030000        1.9686820000
O       -6.3269590000       -3.5308400000        0.1918980000
O        4.2206570000       -0.7373730000        1.5421400000
O        5.3716940000       -2.7678490000        0.2656720000
O       -7.6548570000       -1.4883070000        1.1524280000
O        6.6182390000       -0.0867680000        2.6866300000
O        8.4874230000        0.1721330000       -1.5059970000
O       -7.0182850000        0.1126420000        3.4045820000
O        8.7049930000        0.2820120000        1.0985380000
O        7.6788860000       -2.1514830000        1.3229060000
O        7.3855020000        2.2357380000       -0.2750980000
O        7.4514280000       -2.2741660000       -1.3621670000
O        4.0002630000       -0.8559420000       -1.1388360000
O       -5.4457970000       -0.0371210000       -2.6642900000
O        5.3147100000        1.7734970000        1.3862560000
O       -6.7866200000        2.3434610000       -1.9225360000
O        5.0830780000        1.6375920000       -1.3688900000
O        5.5201070000       -2.6315860000        3.2148880000
O       -4.0508510000       -4.5142410000        1.5855910000
O       -6.3465510000       -2.4434620000       -2.2273230000
O       10.0417620000       -1.9315570000       -0.2512210000
O       -8.8907170000       -2.9201810000       -1.0534990000
O        4.9207280000       -3.1712180000       -2.4912790000
O        7.2568340000        2.0667590000       -3.2325610000
N       -1.9821620000        0.8074430000        0.6869530000
O        7.8623600000        2.6143920000        2.4822340000
O       -3.8517570000       -2.2772870000       -3.7452570000
N        2.7400780000        1.4216810000        0.2335560000
N       -2.3926170000        3.6002180000        0.4730030000
C        0.3809160000        1.1099120000        0.5300940000
H        0.5221370000        0.0438900000        0.6594410000
C        1.4696570000        1.9426530000        0.2843030000
C       -0.9050890000        1.6475530000        0.5662600000
C       -1.1097280000        3.0372100000        0.4038430000
C       -2.5993350000        3.2275750000        2.8743890000
H       -1.5192710000        3.1759440000        2.9643710000
C       -0.0004080000        3.8431380000        0.1375260000
H       -0.1542960000        4.9065470000       -0.0056730000
C        1.2737960000        3.3144220000        0.0720740000
H        2.1290050000        3.9503550000       -0.1224680000
C       -3.3906970000        3.0544180000        4.0040850000
H       -2.9063880000        2.8633640000        4.9578070000
C       -3.1872890000        3.4594980000        1.6315270000
C       -2.8370870000        4.3768900000       -0.6299340000
C       -5.3509570000        3.3914100000        2.6933880000
H       -6.4322120000        3.4376900000        2.6001690000
C       -2.8034980000        3.8326160000       -1.9121560000
H       -2.4612230000        2.8126830000       -2.0483330000
C       -4.7786950000        3.1316630000        3.9395330000
C       -4.5795280000        3.5454380000        1.5559850000
H       -5.0568260000        3.6979260000        0.5972130000
C       -3.2250250000        4.5838070000       -2.9996320000
H       -3.1912920000        4.1437410000       -3.9920860000
C       -3.7424780000        6.4127120000       -1.5477450000
H       -4.1051620000        7.4247830000       -1.3930350000
C       -3.3040510000        5.6771060000       -0.4544530000
H       -3.3290420000        6.1076950000        0.5409450000
C       -3.7094140000        5.8832020000       -2.8381880000
C       -5.6438580000        2.9112480000        5.1519740000
H       -6.2239360000        1.9894010000        5.0474120000
H       -6.3567890000        3.7294360000        5.2902110000
H       -5.0455230000        2.8305240000        6.0623320000
C       -4.2084180000        6.6744370000       -4.0186050000
H       -4.1690640000        7.7486780000       -3.8257140000
H       -5.2482810000        6.4195560000       -4.2468020000
H       -3.6192930000        6.4683550000       -4.9151990000
