# Supplementary material for: Synthesis and Optical and Nonlinear Optical Properties of Linear and Two-Dimensional Charge Transfer Chromophores Based on Polyoxometalates
Source: Inorg Chem. 2024 Dec 6;63(51):24250–61. doi: 10.1021/acs.inorgchem.4c04179 (PMC11684011; doi:10.1021/acs.inorgchem.4c04179)
Supplement: Supplementary file 5 — ic4c04179_si_005.xyz [file ic4c04179_si_005.xyz]

64
compound4
Mo         -2.5255930000        0.4137860000       -2.3512100000
Mo         -2.6732270000       -0.4388180000        2.3512880000
Mo         -0.3747690000       -0.4165120000        0.0223220000
Mo         -4.9308570000        0.4047050000       -0.0136910000
Mo         -2.1989420000        2.3245470000        0.4242400000
Mo         -3.0209900000       -2.3382640000       -0.4276380000
O         -2.3964650000        1.6798930000        2.1084780000
O         -2.8501220000       -1.6892480000       -2.1151810000
O         -2.8299590000       -2.1237950000        1.6891530000
O         -0.5077980000        1.6625160000        0.1227570000
O         -0.7733760000       -0.3765020000        1.9190880000
O         -2.6926580000       -0.5661680000        4.0424150000
O         -4.7108800000       -1.6311570000       -0.1168160000
O         -2.6013920000        0.5613820000       -4.0395720000
O         -3.2469290000       -4.0140940000       -0.5570100000
O         -1.0172940000       -2.1678240000       -0.2025540000
O         -0.7639540000       -0.0525360000       -1.9536300000
O         -2.5626870000       -0.0147280000       -0.0016340000
O         -4.2287300000        2.1052480000        0.1953790000
O         -2.0307190000        4.0085600000        0.5498650000
O         -6.6141990000        0.5835200000        0.0109150000
O         -4.4526860000        0.0453080000        1.8739850000
O         -4.4630260000        0.3550940000       -1.8406290000
O         -2.4217360000        2.1024690000       -1.6798070000
N          6.8939080000       -0.0340250000       -0.0052570000
C          5.5077870000       -0.1712030000        0.0046680000
C          4.8919820000       -1.3150530000       -0.5320170000
H          5.4989680000       -2.0995770000       -0.9668450000
C          3.5178320000       -1.4486450000       -0.5233220000
H          3.0513620000       -2.3304110000       -0.9475590000
C          2.7142940000       -0.4357910000        0.0137130000
C          3.3186490000        0.7091250000        0.5490910000
H          2.6958120000        1.4888610000        0.9725720000
C          4.6923540000        0.8356850000        0.5496230000
H          5.1440670000        1.7208860000        0.9799940000
C          7.1250370000        2.2241590000       -0.9211050000
H          6.3596480000        1.9964690000       -1.6554750000
C          7.7266010000        3.4740220000       -0.9040530000
H          7.4213760000        4.2177690000       -1.6343210000
C          8.7272630000        3.7851180000        0.0187170000
C          9.1041140000        2.7985720000        0.9295880000
H          9.8819010000        3.0096530000        1.6575240000
C          8.4953830000        1.5501590000        0.9342910000
H          8.7970440000        0.7976300000        1.6551540000
C          7.4996080000        1.2539110000        0.0074030000
C          7.7475730000       -1.1715370000       -0.0216280000
C          7.5705580000       -2.2091640000        0.8924660000
C          8.4201110000       -3.3062190000        0.8749190000
H          8.2666790000       -4.1045130000        1.5951480000
C          9.4768880000       -3.3915960000       -0.0330400000
C          9.6518090000       -2.3381820000       -0.9306600000
H         10.4671770000       -2.3741230000       -1.6471740000
C          8.7963060000       -1.2446100000       -0.9355140000
H          8.9454780000       -0.4376240000       -1.6450300000
C          9.3586620000        5.1520440000        0.0422700000
H         10.3474000000        5.1282680000        0.5049880000
H          8.7444950000        5.8544260000        0.6147370000
H          9.4644010000        5.5599830000       -0.9656300000
H          6.7659890000       -2.1539260000        1.6180620000
N          1.3475710000       -0.5498970000        0.0141350000
C         10.3823480000       -4.5946290000       -0.0581750000
H         11.3741470000       -4.3407130000       -0.4382830000
H         10.5002220000       -5.0264990000        0.9381780000
H          9.9733190000       -5.3762760000       -0.7063220000
